# Supplementary material for: Ecosystem Alterations and Species Range Shifts: An Atlantic-Mediterranean Cephalaspidean Gastropod in an Inland Egyptian Lake
Source: PLoS One. 2016 Jun 1;11(6):e0156760. doi: 10.1371/journal.pone.0156760 (PMC4889056; doi:10.1371/journal.pone.0156760)
Supplement: S1 Table — (XLSX) [file pone.0156760.s001.xlsx]

## Sheet: Sheet1
Haminoea and egg mass densities above and below rocks
Location	Individuals/m2	Egg masses/m2
Above	32	6
Above	50	22
Above	14	16
Above	2	16
Above	0	6
Above	2	4
Below	14	18
Below	36	154
Below	34	28
Below	34	150
Below	80	158
Below	84	50
