# Supplementary material for: Ecosystem Alterations and Species Range Shifts: An Atlantic-Mediterranean Cephalaspidean Gastropod in an Inland Egyptian Lake
Source: PLoS One. 2016 Jun 1;11(6):e0156760. doi: 10.1371/journal.pone.0156760 (PMC4889056; doi:10.1371/journal.pone.0156760)
Supplement: S2 Table — (XLSX) [file pone.0156760.s002.xlsx]

## Sheet: Sheet1
Haminoea feeding rates in no-choice assay
3 snails/replicate
Diet	Replicate	Initial mass(mg)	Final mass (mg)
Cladophora	treatment	6	6
Cladophora	control	14	14
Cladophora	treatment	13	14
Cladophora	control	12	12
Cladophora	treatment	11	10
Cladophora	control	14	13
Cladophora	treatment	10	11
Cladophora	control	9	9
Cladophora	treatment	27	23
Cladophora	control	20	21
Cladophora	treatment	12	12
Cladophora	control	10	9
Cladophora	treatment	23	26
Cladophora	control	19	22
Cladophora	treatment	27	25
Cladophora	control	25	26
Cladophora	treatment	15	15
Cladophora	control	17	17
Cladophora	treatment	14	11
Cladophora	control	19	18
Cladophora	treatment	18	20
Cladophora	control	12	13
Ceramium	treatment	30	20
Ceramium	control	41	38
Ceramium	treatment	63	39
Ceramium	control	42	39
Ceramium	treatment	55	26
Ceramium	control	55	55
Ceramium	treatment	34	15
Ceramium	control	62	61
Ceramium	treatment	27	13
Ceramium	control	27	28
Ceramium	treatment	58	39
Ceramium	control	48	50
Ceramium	treatment	70	35
Ceramium	control	83	79
Ceramium	treatment	56	45
Ceramium	control	40	40
Ceramium	treatment	63	40
Ceramium	control	79	76
Ceramium	treatment	52	36
Ceramium	control	82	71
Ceramium	treatment	61	33
Ceramium	control	47	41
Oscillatoria	treatment	1518	1614
Oscillatoria	control	1487	1578
Oscillatoria	treatment	1500	1621
Oscillatoria	control	1438	1647
Oscillatoria	treatment	1516	1540
Oscillatoria	control	1507	1658
Oscillatoria	treatment	1487	1554
Oscillatoria	control	1447	1498
Oscillatoria	treatment	1582	1651
Oscillatoria	control	1570	1623
Oscillatoria	treatment	1539	1673
Oscillatoria	control	1511	1569
Oscillatoria	treatment	1636	1710
Oscillatoria	control	1567	1650
Oscillatoria	treatment	1598	1639
Oscillatoria	control	1514	1662
Oscillatoria	treatment	1566	1651
Oscillatoria	control	1558	1667
Oscillatoria	treatment	1510	1667
Oscillatoria	control	1523	1599
Oscillatoria	treatment	1542	1657
Oscillatoria	control	1505	1627
