# Supplementary material for: Ecosystem Alterations and Species Range Shifts: An Atlantic-Mediterranean Cephalaspidean Gastropod in an Inland Egyptian Lake
Source: PLoS One. 2016 Jun 1;11(6):e0156760. doi: 10.1371/journal.pone.0156760 (PMC4889056; doi:10.1371/journal.pone.0156760)
Supplement: S3 Table — (XLSX) [file pone.0156760.s003.xlsx]

## Sheet: Sheet1
Haminoea growth experiment data after 16 days
Diet	Initial mass (mg)	Final mass (mg)
Cladophora	28	23
Cladophora	39	40
Cladophora	24	21
Cladophora	18	18
Cladophora	41	34
Cladophora	42	39
Cladophora	28	26
Cladophora	38	31
Cladophora	49	47
Cladophora	40	36
Cladophora	47	48
Ceramium	24	24
Ceramium	34	36
Ceramium	15	16
Ceramium	26	26
Ceramium	35	32
Ceramium	36	34
Ceramium	26	28
Ceramium	37	30
Ceramium	46	48
Ceramium	38	39
Ceramium	55	59
Oscillatoria	31	33
Oscillatoria	20	24
Oscillatoria	15	14
Oscillatoria	30	25
Oscillatoria	28	26
Oscillatoria	35	32
Oscillatoria	26	34
Oscillatoria	36	32
Oscillatoria	36	38
Oscillatoria	42	42
Oscillatoria	30	30
Oscillatoria	44	44
Starved	26	21
Starved	32	27
Starved	18	16
Starved	32	27
Starved	27	20
Starved	37	35
Starved	34	32
Starved	37	29
Starved	45	41
Starved	45	43
Starved	42	32
Starved	47	44
